# Supplementary material for: DNA2 and MSH2 cooperatively repair stabilized G4 and allow efficient telomere replication
Source: Nat Commun. 2025 Sep 26;16:8519. doi: 10.1038/s41467-025-63505-z (PMC12474859; doi:10.1038/s41467-025-63505-z)
Supplement: Supplementary file 4 — Source Data [file 41467_2025_63505_MOESM4_ESM.xlsx]

## Sheet: Fig 1b
1.27952
0
1.99646
0
0
2.09265
0
0
1.68094
1.55389
0.506561
0.946079
1.19576
1.5243
0.554514
1.50645
1.10143
0.709418
0.970049
1.386
1.12917
0.942394
0
2.474
0.249071
3.68245
0.90307
2.15614
0.525116
0.987042
1.25399
0.967625
0
7.66553
1.49869
0.927892
1.23187
0.869224
1.47232
1.21262
0
0.802147
3.09289
0.900613
1.18546
1.07938
1.46905
0.768885
1.29903
0.36812
0
0
0
1.11584
1.32391
1.40357
1.35937
0
1.3096
0.684531
1.0971
4.10155
5.39961
1.44

## Sheet: Fig 1e
MEF WT	MEF WT C5	MEF DNA2 +/-
1.635	14.43	1.817
1.302	10.524	3.383
2.475	8.744	0.519
1.976	9.773	3.791
0.984	1.217	4.471
0.593	9.834	4.206
0.504	0.146	7.476
1.501	1.832	6.533
4.612	9.424	0.391
5.723	29.434	4.123
0.291	5.896	2.381
0.126	3.791	2.363
0.145	11.916	6.977
0.209	5.579	14.102
0.113	11.581	1.82
0.488	9.39	1.098
0.699	12.489	17.859
0.535	4.818	0.618
0.134	3.231	45.261
0.791	4.708	17.02
0.139	23.531	8.534
0.482	5.283	3.983
3.003	1.331	5.033
1.048	13.152	6.141
1.926	13.347	13.221
1.618	17.06	19.804
2.148	7.651	24.471
2.212	7.869	7.456
0	12.7	23.611
1.051	9.565	3.983
2.288	14.219	34.545
1.786	6.588	27.013
1.189	13.529	23.966
3.495	39.771	5.436
9.574	14.518	3.014
1.674	12.952	5.462
2.857	16.971	2.451
0.826	16.138	6.146
0.447	0.007	3.026
0.68	0.006	3.502
0.071	0.009	5.495
5.334		7.521
0.708		5.963
1.411		8.291
0.212		3.378
		9.672
		2.343

## Sheet: Fig 1g
WT	DNA2+/-
0	0
0	0
0	0
0	0
0.6	0
0	0
0	0
13.7	0
0	0
0	0
0	0
1	0
0	0
10.6	0
1.7	0
0	0
2.9	0
4.2	0
4.2	0
3.4	0
3.6	0
8.6	0
8.7	0
11	0
7.7	0
13	0
6	0
10.1	0
12.6	0
5.7	0
8.3	0
3.9	0
3.4	0
9.6	0
7	0
10	0
9	0
20.5	0
4	0
14.7	0
16	0
11.1	0
5.8	0
14.9	0
8.1	0
6.1	0
17	0
6.4	0
8.6	0
11.3	0
11.6	0.9
10.6	1
9.7	1.9
7.9	2
11.6	0.79
10.4	1.8
10.1	2
13.1	2.7
4.6	1.8
17.4	1.4
8.9	2.7
13.8	1.3
16	3.7
4.7	3.8
3.2	5.5
18.2	9.6
8.4	6.1
8.4	5
6.9	2.7
6.8	9.2
8.4	2
9.9	13
11.4	5.9
19	20.8
10.6	13.6
11.3	12.8
16.3	32.2
7.2	8.3
3.3	14.3
7.1	21.3
10.6	25.7
9.5	16.4
9.3	17.6
4	9.4
13.5	5.1
10.7	18.5
0	8.1
7.5	26.1
8.15	11.5
10.5	6.4
0	12.4
15.3	12.1
10.2	9.9
11.4	9.4
13.3	6.8
14.6	12.3
8.5	10.5
9.8	16.4
15.9	5.9
11.7	6.5
7.2	5.1
14.5	9.7
12.1	14.4
5.1	10.8
8.2	4.5
9	9.5
9.1	6.3
10.7	2.4
6.3	3.8
11.3	3.6
11	9.6
9.4	6
8.2	5.4
8.4	15.4
5	6.3
9.4	4.8
10.7	12.2
7.5	9.5
	6.6
	20.8
	7.9
	4.6
	7.6
	10.7
	11.2
	12.2
	5.4
	7.5
	12
	16.8
	3.6
	4.1
	13.2
	4.6
	14.8
	13.8
	11.3
	10.1
	5.8
	8.2
	4.1
	12.9
	4
	5.4
	11.7
	3.3
	27.1
	3.9

## Sheet: Fig 1h
	WT			DNA2+/-
	Counts	Fraction	Error	Counts	Fraction	Error
Fully Replicated	93	0.781513	0.0378798	73	0.493243	0.041096
Partial	13	0.109244	0.0285959	24	0.162162	0.0302987
No Labeling	13	0.109244	0.0285959	51	0.344595	0.0390642

## Sheet: Fig 2e
MSH2									MSH3										MSH6

## Sheet: Fig 2f
MSH2									MSH6

## Sheet: Fig 2g
MSH2
x (conc. µM)	f(x) (Band Intensity)
0.0125	4.476
0.025	8.573
0.05	40.206
0.1	60.152
0.2	66.555

## Sheet: Fig 2h
MSH6
x (conc. µM)	f(x) (Band Intensity)
0.0125	0.021
0.025	4.11
0.05	64.649
0.1	78.126
0.2	95.307

## Sheet: Fig 2j
0.862412
0.90332
1.48494
1.15184
0.66187
0
1.01283
0.965777
1.19211
0.279618
1.46549
1.529
1.15525
1.18352
0.808708
1.5839
0.540661
0.774954
0.740575
1.83267
0.877665
0.960864
1.55913
0.777863
1.08036
1.2344
0.83825
0.988844
0.60254
1.18655
1.09756
0.989057
1.21014
1.11553
1.67368
1.3651
1.18981
1.15481
0.741015
0.712121
4.21826
1.5304
1.26083
1.00712
1.47903
1.04571
1.36477
1.11526
1.12231
0.891244
1.36581
0.806277
1.1186
0.425371
0.635354
0.998524
0.629943
1.20152
1.11099
0.81362
1.27915
1.47014
0.966648
1.06007
1.02384
1.4477
1.11838
1.4064
1.61381
1.3221
1.09698
1.228
1.47239
1.56918
1.36884
1.19333
1.57246
1.24966
1.78026

## Sheet: Fig 3b
WT	MSH2-/-	MSH6-/-
1.635	3.243	7.219
1.302	1.723	29.342
2.475	1.248	23.526
1.976	1.583	17.882
0.984	1.562	4.634
0.593	3.63	10.699
0.504	1.255	36.165
1.501	0.54	3.486
4.612	0.851	30.045
5.723	1.248	13.171
0.291	1.621	3.938
0.126	2.353	32.982
0.145	6.409	10.861
0.209	2.935	18.493
0.113	5.704	15.746
0.488	4.21	13.499
0.699	3.488	11.43
0.535	4.426	18.884
0.134	2.42	15.479
0.791	4.353	15.301
0.139	37.568	3.654
0.482	45.089	0.905
3.003	20.344	1.639
1.048	64.147	2.973
1.926	11.529	1.737
1.618	39.256	0.88
2.148	80.967	1.705
2.212	50.17	4.04
0	21.825	3.057
1.051	40.787	0.943
2.288	57.789	2.68
1.786	28.81	7.525
1.189	62.043	1.518
3.495	68.661	5.204
9.574	40.53	5.295
1.674	3.011	2.05
2.857	3.232	2.77
0.826	9.362	4.573
0.447	2.212	1.453
0.68	9	0.836
0.071	8.542	0.817
5.334	8.634	1.147
0.708	1.54	0.603
1.411	9.377	1.102
0.212	16.465	3.013
	10.772	55.759
	17.378	76.41
	8.398	44.389
	4.806	34.212
	6.171	76.768
	2.112	61.382
		39.462
		93.879
		6.516
		8.857
		16.683
		25.943
		27.528

[truncated: 26 more sheets: Fig 3d, Fig 3e, Fig 3f, Fig 3h, Fig 3i, Fig 3k, Fig 4a, Fig 4d, Fig 4h, Fig 5b, Fig 5c, Fig 6b, Fig 6d, Supp. Fig 1b, Supp. Fig 2ab, Supp. Fig 3b, Supp. Fig 4c, Supp. Fig 4d, Supp. Fig 5b, Supp. Fig 6b&c …]
